# Supplementary material for: Improvement and decline of cognitive function in schizophrenia over one year: a longitudinal investigation using latent growth modelling
Source: BMC Psychiatry. 2007 May 9;7:16. doi: 10.1186/1471-244X-7-16 (PMC1885799; doi:10.1186/1471-244X-7-16)
Supplement: Additional File 1 — Model fit indices, residual variance and variance explained by the model for unconditional latent growth models of cognitive performance in the CUtLASS trials. [file 1471-244X-7-16-S1.xls]

## Sheet: Sheet1
	Pattern Recognition	Spatial Recognition	SWM Errors	SWM Strategy	SoC Optimal Solutions	SoC Initial Thinking Time	SoC Subs. Thinking Time	Motor latency
Model Fit Indices*
Chi-square	10.694	14.305	18.618	10.12	3.655	9.391	13.61	9.528
DF	8	8	8	5	5	5	7	5
p	0.2195	0.0741	0.017	0.0718	0.5999	0.0942	0.0585	0.0896
RMSEA estimate	0.076	0.117	0.165	0.145	0	0.126	0.131	0.125
90% CI - lower	0	0	0.066	0	0	0	0	0
90% CI - upper	0.182	0.213	0.264	0.273	0.159	0.25	0.234	0.245
P(RMSEA<0.05)	0.315	0.129	0.034	0.108	0.669	0.142	0.101	0.139
Comparative Fit Index	0.973	0.889	0.855	0.889	1	0.883	0.858	0.897
Tucker-Lewis Index	0.98	0.916	0.891	0.867	1.029	0.86	0.878	0.876
Residual Variance
Residual variance 0 weeks	65.2 (10.6)1	111 (17.5) 1	200 (37.7)1	39.5 (21.8)2	3.43 (1.34)	506 (207)	252 (87.0)1	22.8 (8.06)
Residual variance 12 weeks	65.2 (10.6)1	111 (17.5) 1	200 (37.7)1	74.5 (22.6) 2	3.92 (1.16)	619 (172)	252 (87.0)1	19.1 (6.23)
Residual variance 26 weeks	65.2 (10.6)1	111 (17.5) 1	200 (37.7)1	60.2 (19.9) 2	2.14 (0.84)	933 (271)	252 (87.0)1	16.5 (5.73)
Residual variance 52 weeks	65.2 (10.6)1	111 (17.5) 1	200 (37.7)1	NA3	1.69 (1.46)	NA3	252 (87.0)1	19.7 (12.1)
Variance Explained
R-squared 0 weeks	0.762	0.478	0.697	0.58	0.587	0.442	0.629	0.502
R-squared 12 weeks	0.759	0.513	0.712	0.42	0.548	0.395	0.612	0.565
R-squared 26 weeks	0.768	0.553	0.729	0.517	0.684	0.34	0.594	0.611
R-squared 52 weeks	0.812	0.622	0.758	NA3	0.722	NA3	0.568	0.679
* Further information on model fit indices and model estimation available at www.statmodel.com
1 Residual variances constrained equal across time in order to improve model estimation
2 x10-3
3 Model could not estimate residual variance
