# Supplementary material for: Improvement and decline of cognitive function in schizophrenia over one year: a longitudinal investigation using latent growth modelling
Source: BMC Psychiatry. 2007 May 9;7:16. doi: 10.1186/1471-244X-7-16 (PMC1885799; doi:10.1186/1471-244X-7-16)
Supplement: Additional File 2 — Model fit indices, residual variance and variance explained by the model for conditional latent growth models of cognitive performance in the CUtLASS trials. [file 1471-244X-7-16-S2.xls]

## Sheet: AddtnlTable2
Model fit indices*	Pattern Recognition	Spatial Recognition	SWM Errors	SWM Strategy	SoC Optimal Solutions	SoC Initial Thinking	SoC Subs. Thinking	Motor Latency
Chi-square	28.133	25.14	32.574	35.728	20.671	19.015	26.278	19.015
DF	18	17	19	16	15	18	16	18
p	0.06	0.0916	0.0269	0.0032	0.1477	0.3909	0.0502	0.3909
RMSEA estimate	0.099	0.091	0.111	0.146	0.081	0.031	0.105	0.031
90% CI lower	0	0	0.038	0.081	0	0	0	0
90% CI upper	0.166	0.161	0.174	0.21	0.158	0.123	0.175	0.123
P (RMSEA<0.05)	0.136	0.185	0.074	0.012	0.259	0.552	0.114	0.552
Comparative Fit index	0.922	0.896	0.871	0.74	0.946	0.981	0.879	0.981
Tucker-Lewis Index	0.887	0.841	0.823	0.577	0.907	0.972	0.803	0.972
Log-likelihood	-1206.01	-1212.27	-1092.18	-832.806	-846.845	-1078.61	-1178.6	-1078.61
Model parameters
Residual variance 0 weeks	65.4 (10.6)1	88.7 (23.6)1	186 (31.2)1	4.24 (2.41)2	2.16 (0.91)	19.5 (3.10)1	203 (70.1)	19.5 (3.10)1
Residual variance 12 weeks	65.4 (10.6)1	88.7 (23.6)	186 (31.2)1	6.05 (1.50)1,2	3.95 (1.01)	19.5 (3.10)1	412 (105)	19.5 (3.10)1
Residual variance 26 weeks	65.4 (10.6)1	88.7 (23.6)	186 (31.2)1	6.05 (1.50)1,2	3.66 (1.06)	19.5 (3.10)1	229 (77.2)	19.5 (3.10)1
Residual variance 52 weeks	65.4 (10.6)1	88.7 (23.6)	186 (31.2)1	NA3	0.21 (1.36)	19.5 (3.10)1	81.7 (149)	19.5 (3.10)1
Residual variance Intercept	141 (36.5)	97.7 (37.5)	209 (61.7)	4.81 (2.80)2	1.13 (0.78)	18.2 (6.84)	124 (52.1)	18.2 (6.84)
Residual variance Slope	2.22 (1.82)	0.58 (2.53)	1.50 (3.48)	0.16 (0.18)2	0.05 (0.09)	0.35 (0.44)	5.33 (6.21)	0.35 (0.44)
R-squared 0 weeks	0.762	0.595	0.743	0.58	0.74	0.566	0.711	0.566
R-squared 12 weeks	0.761	0.613	0.736	0.48	0.572	0.567	0.502	0.567
R-squared 26 weeks	0.773	0.644	0.733	0.5	0.563	0.592	0.611	0.592
R-squared 52 weeks	0.815	0.711	0.748	NA3	0.959	0.675	0.823	0.675
R-squared Intercept	0.329	0.251	0.611	0.181	0.816	0.284	0.752	0.284
R-squared Slope	0.437	0.718	0.686	0.298	0.593	0.496	0.549	0.496
* Further information on model fit indices and model estimation available at www.statmodel.com
1 Residual variances constrained equal across time in order to improve model estimation
2 x10-3
3 Model could not estimate residual variance
